# Supplementary material for: Insecticide resistance mechanisms associated with different environments in the malaria vector Anopheles gambiae: a case study in Tanzania
Source: Malar J. 2014 Jan 25;13:28. doi: 10.1186/1475-2875-13-28 (PMC3913622; doi:10.1186/1475-2875-13-28)
Supplement: Additional file 2 — Correlation matrix between environmental factors and insecticide resistance data. For each pairwise comparison, Pearson correlation (r) coefficient (above diagonal) and its associated adjusted P value ≤ are shown (below diagonal). Two factors were considered significantly correlated if r ≥ 0.8 or ≤ -0.8 and if adjusted P value ≤ 0.05. Source data are shown as a separate sheet. [file 1475-2875-13-28-S2.xlsx]

## Sheet: correlation matrix
Supplementary Table 1. Pearson correlation matrix between environmental factors and insecticide resistance data
	ITN	Agri	Urb	Mal	Veg	L_Delta50	L_Delta95	L_DDT50	L_DDT95	L_Bend50	L_Bend95	A_Delta50	A_Delta95	A_Delta%	A_DDT50	A_DDT95	A_DDT%	A_Bend%	Arab%	Gamb%	A_KDR%
ITN		-0.645497	0.612372	0.840473	0.144338	0.392278	0.486854	0.808173	0.718742	0.517885	0.521752	-0.609041	0.200655	0.750555	0.552501	0.696579	-0.735147	-0.400333	-0.45582	0.400913	0.377683
Agri	1		-0.316228	-0.771589	-0.447214	0.228384	-0.374847	-0.925633	-0.537273	0.225927	-0.374994	0.868093	-0.617045	-0.950329	-0.548678	-0.856347	0.808066	0.12825	0.219121	-0.14322	-0.107426
Urb	1	1		0.533745	0.353553	0.498002	0.724156	0.590733	0.87454	0.204039	0.412238	-0.122482	-0.456141	0.459619	0.709435	0.44446	-0.377297	-0.702167	-0.71593	0.6233	0.60892
Mal	0.882885	1	1		0.323498	0.0323135	0.424058	0.79281	0.672466	0.144782	0.594077	-0.673434	0.286792	0.824921	0.508873	0.822999	-0.781983	-0.25016	-0.396881	0.339863	0.3268
Veg	1	1	1	1		0.0324389	0.439308	0.418351	0.316594	-0.441087	0.00589014	-0.124793	0.178333	0.325	0.54742	0.219801	-0.145521	-0.102726	0.00669881	0	0
L_Delta50	1	1	1	1	1		0.566356	0.0367007	0.220692	0.500826	-0.215595	0.371789	-0.288192	-0.20349	0.49916	-0.323105	0.292876	-0.159423	0.0113832	-0.0236685	-0.00921477
L_Delta95	1	1	1	1	1	1		0.53885	0.415292	0.0463697	-0.176044	-0.219434	-0.0232048	0.376712	0.665757	0.265232	-0.160495	-0.427384	-0.219804	-0.0418433	-0.0856776
L_DDT50	1	0.0700109	1	1	1	1	1		0.74143	0.0311729	0.427591	-0.794532	0.37931	0.954987	0.662407	0.86223	-0.824105	-0.374398	-0.469019	0.373462	0.326328
L_DDT95	1	1	0.404545	1	1	1	1	1		0.160981	0.739421	-0.348282	-0.272839	0.683654	0.680168	0.682546	-0.662006	-0.625421	-0.771891	0.795741	0.794927
L_Bend50	1	1	1	1	1	1	1	1	1		0.200171	-0.0452114	-0.24683	-0.0122902	-0.192333	0.0490033	-0.180463	-0.391383	-0.373153	0.32859	0.302205
L_Bend95	1	1	1	1	1	1	1	1	1	1		-0.384029	-0.221396	0.554939	0.149243	0.677205	-0.734933	-0.467455	-0.656469	0.771078	0.799673
A_Delta50	1	0.474123	1	1	1	1	1	1	1	1	1		-0.598193	-0.90587	-0.130685	-0.892287	0.895391	0.272023	0.300973	-0.129074	-0.0669666
A_Delta95	1	1	1	1	1	1	1	1	1	1	1	1		0.415588	0.0824495	0.27452	-0.279641	0.542665	0.52667	-0.54333	-0.568387
A_Delta%	1	0.0176444	1	1	1	1	1	0.012619	1	1	1	0.155064	1		0.473207	0.963944	-0.934975	-0.378801	-0.486525	0.380494	0.335392
A_DDT50	1	1	1	1	1	1	1	1	1	1	1	1	1	1		0.29802	-0.22011	-0.105209	-0.14484	0.183079	0.197993
A_DDT95	1	0.625042	1	1	1	1	1	0.545988	1	1	1	0.242734	1	0.00588418	1		-0.974987	-0.474814	-0.611983	0.495881	0.451115
A_DDT%	1	1	1	1	1	1	1	1	1	1	1	0.220908	1	0.0443911	1	0.00166205		0.49414	0.598818	-0.513404	-0.474193
A_Bend%	1	1	1	1	1	1	1	1	1	1	1	1	1	1	1	1	1		0.839383	-0.640747	-0.597301
Arab%	1	1	1	1	1	1	1	1	1	1	1	1	1	1	1	1	1	0.898521		-0.914131	-0.872584
Gamb%	1	1	1	1	1	1	1	1	1	1	1	1	1	1	1	1	1	1	0.11393		0.993334
A_KDR%	1	1	1	1	1	1	1	1	1	1	1	1	1	1	1	1	1	1	0.42406	1.66151e-05
Upper diagonal: pearson correlation coefficients for each pairwise comparisons. Coefficient higher than 0.8 or lower than -0.8 are shown in bold. Lower diagonal: adjusted P values associated to each correlation coefficient (Holm step down multiple testing correction). Correlations showing a pearson coefficient ≥ 0.8 or ≤ 0.8 and an adjusted P value ≤ 0.05 were considered significant and are under…

## Sheet: Data file
ITN	Agri	Urb	Mal	Veg	L_Delta50	L_Delta95	L_DDT50	L_DDT95	L_Bend50	L_Bend95	A_Delta50	A_Delta95	A_Delta%	A_DDT50	A_DDT95	A_DDT%	A_Bend%	Arab%	Gamb%	A_KDR%
4	2	5	3	2	49.32	216	738.02	13549.3	73.51	2510	19.66	42.44	100	34.68	68.96	94.5	33	50	28	32.1429
4	1	5	3	3	104.64	2713.16	832.52	8701.87	42.93	321.3	22.52	78.23	98	52.29	52.29	98	54	96.7	0	0
4	2	5	3	2	67.66	2548.96	722.82	7537.75	82.5	950.89	10.01	53.49	100	27.85	68.74	95	20	60.8	8.5	7.22222
3	1	2	2	2	27.06	298.35	655.87	4672.21	43.64	1306.19	8.03	88.69	100	28.64	63.11	95	46	96	0	0
3	1	2	2	2	27	657.98	773.48	2736.79	58.93	111.48	7.71	98.88	100	26.66	61.96	96	55	85.7	3.5	1
4	1	2	4	2	30.36	348.82	633.79	3742.44	63.02	1401	8.91	97.81	100	26.52	67.27	95	63	98	0	0
1	4	2	1	3	34.6	270.5	175.57	435.76	37.51	242.79	32.76	59.57	86	22.07	36.77	100	52	99	0	0
3	5	2	1	1	103.36	237.58	172	531.3	103.36	237.58	32.71	60.85	84	22.06	29.98	100	54	100	0	0
1	4	2	1	1	30.02	184.02	164.59	611.59	34.79	299.8	30.25	56.03	87	22.92	40.29	100	60	95	0	0
Data description:
ITN: insecticide-treated net coverage (1 to 5)
Agri: agriculture intensity (1 to 5)
Urb: urbanization intensity (1 to 5)
Mal: malaria prevalence (1 to 5)
Veg: vegetation coverage (1 to 5)
L_Delta50: larval LC50 to deltamethrin (µg/L)
L_Delta95: larval LC95 to deltamethrin (µg/L)
L_DDT50: larval LC50 to DDT (µg/L)
L_DDT95: larval LC95 to DDT (µg/L)
L_Bend50: larval LC50 to bendiocarb (µg/L)
L_Bend95: larval LC95 to bendiocarb (µg/L)
A_Delta50: adult KDT50 to deltamethrin (min)
A_Delta95: adult KDT95 to deltamethrin (min)
A_Delta%: adult mortality after 1h exposure to deltamethrin and 23h recovery (%)
A_DDT50: adult KDT50 to DDT (min)
A_DDT95: adult KDT95 to DDT (min)
A_DDT%: adult % mortality after 1h exposure to DDT and 23 h recovery (%)
A_Bend%: adult mortality after 10min exposure to bendiocarb (%)
Arab%: mean frequency of arabiensis specimens in the population (%)
Gamb%: mean frequency of gambiae sensu stricto specimens in the population (%)
A_KDR%: mean frequency of the kdr allele in the population (%)
