# Supplementary material for: Insecticide resistance mechanisms associated with different environments in the malaria vector Anopheles gambiae: a case study in Tanzania
Source: Malar J. 2014 Jan 25;13:28. doi: 10.1186/1475-2875-13-28 (PMC3913622; doi:10.1186/1475-2875-13-28)
Supplement: Additional file 3 — Genes significantly differentially transcribed in any area. For each gene, Log 2 fold changes and adjusted P values are shown. For each gene, Figure 1 cluster number and belonging to candidates resistance gene list are indicated. [file 1475-2875-13-28-S3.xlsx]

## Sheet: FC >3 and P <0.01 any condition
Transcript ID	Description		Urban			Agriculture			Low pollution			Cluster (figure 2)	candidate for resistance
			Log2 FC	Adj P value		Log2 FC	Adj P value		Log2 FC	Adj P value
AGAP000017-RA	No description		1.63282	0.00318731		2.82698	0.000498655		1.79236	0.000451838		Cluster 2	NO
AGAP000155-RA	alkylated dna repair protein alkb-like protein 1		1.68701	0.000153977		1.78615	0.00165466		1.48087	0.00139886		Cluster 2	NO
AGAP000162-RA	cysteine synthase		-0.458643	0.0265681		-2.02272	0.000817207		-1.03229	0.0375841		Cluster 5	NO
AGAP000181-RA	endogenous retrovirus a receptor		-1.47146	0.0210675		-2.08635	0.000896762		-2.38269	0.00654553		Cluster 6	NO
AGAP000255-RA	discs large isoform l		0.988672	0.0223749		1.79576	0.000554759		1.46048	0.005761		Cluster 3	NO
AGAP000304-RB	protein twisted gastrulation		0.884547	0.0127483		1.93685	0.000881661		1.3875	0.0160062		Cluster 3	NO
AGAP000389-RA	otoferlin		0.796004	0.132063		2.72234	0.00083946		1.09923	0.0428569		Cluster 3	NO
AGAP000546-RA	No description		-0.643305	0.0125958		-2.02261	0.000572694		-0.646968	0.0298517		Cluster 5	NO
AGAP000642-RA	odorant-binding protein OBP35		-4.42709	0.0417141		-6.32987	0.000610328		-7.21264	9.34175e-05		Cluster 9	NO
AGAP000643-RA	odorant-binding protein OBP36		-4.42254	0.0438096		-6.40647	0.000567619		-7.1512	0.00314447		Cluster 9	NO
AGAP000743-RB	No description		1.63232	0.0243559		2.57386	0.000692037		1.27401	0.0103227		Cluster 2	NO
AGAP000767-RA	membrane associated progesterone receptor		0.598379	0.0364518		1.68647	0.000722842		0.646903	0.00971403		Cluster 3	NO
AGAP000824-RB	bone morphogenetic protein		0.240588	0.0741346		1.6941	0.000730043		0.888408	0.00130173		Cluster 3	NO
AGAP000847-RA	darkener of isoform s		0.536027	0.261968		2.64826	0.00061449		0.991325	0.00542225		Cluster 3	NO
AGAP000974-RA	mind- isoform c		0.74622	0.0378135		3.56852	0.000950227		1.24656	0.0107676		Cluster 3	NO
AGAP000978-RA	origin recognition complex subunit 5		-0.683281	0.145811		-3.43954	0.000881545		-2.17433	0.0243612		Cluster 6	NO
AGAP000987-RA	cuticular protein analogous to peritrophins 3-a1 CPAP3-A1b		0.678739	0.1158		3.51632	0.000722842		3.13168	0.0020546		Cluster 2	YES
AGAP001024-RA	No description		-0.660936	0.413646		4.53508	0.000498655		2.00331	0.0302655		Cluster 3	NO
AGAP001025-RA	No description		0.029714	0.903444		1.61725	0.00083946		1.07007	0.0155216		Cluster 3	NO
AGAP001100-RA	g-protein coupled		1.11654	0.0138879		3.5731	0.000498655		1.776	0.0167416		Cluster 2	NO
AGAP001116-RA	d-amino acid oxidase		-1.20504	0.010839		-2.44905	0.011233		-2.33299	0.00070119		Cluster 6	NO
AGAP001159-RA	peroxisomal targeting signal 2 receptor		-0.0736872	0.794038		-1.80665	0.000498655		-0.927089	0.0322844		Cluster 5	NO
AGAP001194-RA	No description		0.414917	0.0981827		2.77236	0.00152617		1.79863	9.91226e-05		Cluster 2	NO
AGAP001224-RA	cleavage and polyadenylation specificity factor		-0.349516	0.103206		-1.8836	0.000521706		-1.24364	0.044461		Cluster 5	NO
AGAP001228-RA	dna-directed rna polymerase ii 16 kda polypeptide		0.124932	0.430852		-1.75702	0.000523401		-0.0143553	0.944553		Cluster 5	NO
AGAP001268-RA	transcription factor		-0.410594	0.112918		-1.7773	0.0006542		-0.825918	0.0290458		Cluster 5	NO
AGAP001273-RA	importin alpha		-0.087037	0.518077		-1.87286	0.000498655		-1.00967	0.062094		Cluster 5	NO
AGAP001329-RA	cuticular protein 18 from low complexity family CPLCX1		1.01673	0.0768999		1.94866	0.000572694		1.11653	0.00778933		Cluster 3	YES
AGAP001336-RA	No description		-0.824164	0.0511823		-3.25025	0.000876568		-2.15769	0.0443822		Cluster 6	NO
AGAP001341-RA	bleomycin hydrolase		-0.488501	0.0531499		-1.63474	0.000616851		-0.889477	0.00937189		Cluster 5	NO
AGAP001356-RA	acetylcholinesterase ACE1		0.994624	0.00706804		2.99099	0.000704056		1.47486	0.0291783		Cluster 3	YES
AGAP001394-RA	synaptosomal-associated protein 25-like isoform 1		0.93899	0.0203746		2.84134	0.000723783		1.30489	0.0101534		Cluster 2	NO
AGAP001421-RA	replication protein a 7 kda dna-binding subunit		-0.591614	0.0253057		-1.80549	0.000765863		-1.1299	0.00931478		Cluster 5	NO
AGAP001440-RB	26s proteasome subunit s9		-0.829552	0.00946891		-1.74631	0.000498655		-0.504161	0.0393821		Cluster 5	NO
AGAP001522-RA	thyroid receptor-interacting protein 13		-0.574591	0.167971		-4.02618	0.00084749		-2.19597	0.0459492		Cluster 6	NO
AGAP001535-RA	No description		0.675087	0.0837076		1.885	0.00063214		0.796229	0.0077516		Cluster 3	NO
AGAP001585-RC	No description		-0.724156	0.0865929		-2.53051	0.000669495		-1.49171	0.0255019		Cluster 5	NO
AGAP001655-RA	No description		0.264754	0.198013		-2.02089	0.000846883		-0.542142	0.0107535		Cluster 5	NO
AGAP001661-RA	No description		1.75836	0.00697427		2.55448	0.000791261		2.73361	0.0138595		Cluster 2	NO
AGAP001674-RA	No description		1.42887	0.0191587		3.17639	0.000905507		2.37488	0.00861629		Cluster 2	NO
AGAP001677-RB	cyclin l		1.33747	0.0350127		3.28242	0.000498655		1.81941	0.00767113		Cluster 2	NO
AGAP001757-RA	anubl1 protein		0.358295	0.155258		1.5852	0.000498655		0.848313	0.00134501		Cluster 3	NO
AGAP001793-RA	serine threonine-protein kinase 6		-1.06389	0.0376603		-3.06481	0.000541677		-2.70809	0.00337401		Cluster 6	NO
AGAP001816-RA	cle7		-0.30442	0.219293		-1.88599	0.000498655		-0.886715	0.0254483		Cluster 5	NO
AGAP001826-RA	No description		-0.998402	0.0122471		-1.89205	0.00361303		-2.08744	0.000529236		Cluster 6	NO
AGAP001856-RA	period PER		0.563942	0.132744		0.40558	0.453008		2.06325	7.17216e-05		Cluster 2	NO
AGAP001949-RA	glycoprotein gp2		-0.814399	0.0355543		-4.30288	0.000654694		-2.38679	0.0243835		Cluster 6	NO
AGAP001979-RA	scrasp3 protein SCRASP3		0.521208	0.122716		2.08386	0.000556399		0.755696	0.0555199		Cluster 3	NO
AGAP001989-RA	secreted salivary gland protein		-0.0465592	0.902679		-1.24845	0.134952		-2.01589	0.000800116		Cluster 5	NO
AGAP001991-RA	No description		1.86086	0.0107622		4.24064	0.000666		2.76193	0.00520131		Cluster 2	NO
AGAP002025-RA	odorant-binding protein obpjj83a OBP11		-3.04757	0.0150751		-3.60031	0.0053182		-4.60742	0.000264587		Cluster 7	NO
AGAP002039-RA	fire exit		1.18623	0.0128293		3.13358	0.00063214		1.85565	0.0251328		Cluster 2	NO
AGAP002053-RA	No description		1.0972	0.0140103		1.92183	0.00083946		1.71838	0.0039759		Cluster 2	NO
AGAP002056-RA	beta-galactosidase		-3.42345	0.0052059		-3.70153	0.00203256		-4.37167	1.28083e-05		Cluster 7	NO
AGAP002134-RA	No description		-1.8775	0.039634		-3.00305	0.00184553		-3.47525	0.000268252		Cluster 6	NO
AGAP002151-RA	No description		-0.0482669	0.642449		-2.08854	0.00083946		-1.07303	0.0515768		Cluster 5	NO
AGAP002152-RB	nicotinic acetylcholine receptor subunit alpha 6 alpha6		1.38971	0.0183853		3.04665	0.000885611		1.66091	0.00531799		Cluster 2	YES
AGAP002189-RA	odorant-binding protein obpjj83a OBP14		-3.31146	0.0347531		-4.6502	0.00134903		-5.73893	0.00010494		Cluster 9	NO
AGAP002190-RA	odorant-binding protein obpjj83a OBP39		-4.59674	0.0124808		-5.61711	0.000789627		-6.50746	5.86924e-05		Cluster 9	NO
AGAP002191-RA	odorant-binding protein obpjj83a OBP4		-3.92581	0.0118318		-5.14945	0.00126832		-5.47816	8.82572e-05		Cluster 9	NO
AGAP002251-RA	ubiquitin-conjugating enzyme		-0.153051	0.354844		-2.5194	0.000498655		-1.72787	0.00363449		Cluster 5	NO
AGAP002272-RB	ankyrin unc44		1.49675	0.011912		3.63573	0.0007563		1.58445	0.0316014		Cluster 2	NO
AGAP002273-RA	No description		0.871814	0.0943764		3.06235	0.000572694		1.59819	0.00263209		Cluster 3	NO
AGAP002318-RA	alpha-amylase		-2.07064	0.0142325		-2.30592	0.00803856		-2.25811	0.000781143		Cluster 6	NO
AGAP002337-RA	eukaryotic translation initiation factor 3 subunit d EIF3D_ANOGA		0.131242	0.240455		-1.7354	0.0006542		-0.602309	0.0498779		Cluster 5	NO
AGAP002354-RB	ecotropic viral integration site		0.993929	0.0098617		2.81304	0.000789627		1.76093	0.00532085		Cluster 2	NO
AGAP002402-RA	copper homeostasis protein		0.298517	0.134627		-1.8321	0.000846883		-1.23614	0.0541925		Cluster 5	NO
AGAP002426-RA	protein opi1-like protein OPI1_ANOGA		0.0163943	0.857694		-1.91847	0.000722842		-0.761924	0.0156967		Cluster 5	NO
AGAP002428-RA	isoform b		0.181115	0.504381		2.03439	0.000899265		0.759559	0.0251337		Cluster 3	NO
AGAP002472-RA	dna repair protein xp-e		-0.426488	0.0690636		-1.90442	0.000956271		-1.08704	0.00769303		Cluster 5	NO
AGAP002505-RA	voltage- gated calcium channel alpha subunit		1.1835	0.0250107		3.23129	0.000498655		1.98056	0.00654494		Cluster 2	YES
AGAP002535-RA	phosphoglycerate mutase family member 5		0.0171849	0.886306		-2.16881	0.000578473		-1.5412	0.0160243		Cluster 5	NO
AGAP002582-RA	No description		1.3756	0.0210662		0.862727	0.17707		2.76659	0.000301274		Cluster 2	NO
AGAP002585-RA	cell wall cysteine-rich protein		-1.4783	0.00542053		0.504804	0.691806		-2.7699	0.000264587		Cluster 5	NO
AGAP002594-RA	apolipoprotein d		-0.401429	0.0261325		-2.54569	0.000498655		-0.685203	0.185048		Cluster 5	NO
AGAP002655-RA	No description		0.979791	0.015609		2.40492	0.000642475		1.58444	0.00648803		Cluster 2	NO
AGAP002658-RA	small nuclear ribonucleoprotein f		-0.402123	0.146463		-2.94947	0.000538496		-1.43661	0.00483216		Cluster 5	NO
AGAP002667-RA	translationally controlled tumor protein TCTP_ANOGA		19.9969	0.00703269		19.1248	0.000679826		27.9783	0.00266405		Cluster 1	NO
AGAP002764-RA	No description		-0.670474	0.0243736		-2.64318	0.00083946		-1.75883	0.00823029		Cluster 5	NO
AGAP002847-RA	niemann-pick type c		-1.67342	0.0762758		-3.11926	0.00529353		-2.87885	0.000957804		Cluster 6	NO
AGAP002851-RA	niemann-pick type c		-2.64082	0.0791931		-5.77553	0.000699298		-5.47255	0.000413131		Cluster 7	NO
AGAP002868-RA	cytochrome p450 CYP6P1		0.254375	0.0518531		1.80162	0.000839121		1.76538	0.00251845		Cluster 2	YES
AGAP002952-RA	peptidyl-prolyl cis-trans isomerase ppig		1.00398	0.0365018		2.69936	0.000498655		1.33408	0.00512163		Cluster 2	NO
AGAP002956-RA	splicing factor u2af 38 kda subunit		-0.188275	0.18529		-2.15086	0.000871851		-0.911045	0.03832		Cluster 5	NO
AGAP003027-RA	isoform c		0.772731	0.0115496		2.63408	0.000537965		0.209312	0.747782		Cluster 3	NO
AGAP003034-RA	No description		0.413887	0.0585155		-1.83926	0.000699298		-0.390015	0.131641		Cluster 5	NO
AGAP003064-RA	integrin beta 1 binding protein		-0.0289293	0.828103		-1.69117	0.000839121		-0.577747	0.176445		Cluster 5	NO
AGAP003123-RA	No description		0.982734	0.00423551		1.80339	0.000621312		1.29803	0.0285916		Cluster 3	NO
AGAP003124-RA	collapsin response mediator protein		1.03023	0.0398357		2.71994	0.000789627		1.75481	0.0115027		Cluster 2	NO
AGAP003128-RA	isoform c		1.36435	0.00499661		3.4519	0.0006542		1.57444	0.00849114		Cluster 2	NO
AGAP003149-RA	No description		-4.6234	0.00588348		-5.32106	0.000722842		-5.72886	5.86924e-05		Cluster 9	NO
AGAP003176-RA	ascorbate transporter		0.536435	0.134081		1.71404	0.000498655		1.52373	0.00194648		Cluster 2	NO
AGAP003197-RA	elongation of very long chain fatty acids protein 4		-0.71348	0.28277		1.69844	0.000567619		1.67685	0.013723		Cluster 3	NO
AGAP003204-RA	major facilitator superfamily domain-containing protein 6-like		1.60428	0.0103679		3.57686	0.000692037		2.1409	0.014692		Cluster 2	NO
AGAP003228-RA	No description		-0.944498	0.052546		-3.23525	0.0006542		-2.39164	0.012889		Cluster 6	NO
AGAP003229-RA	nuclear protein hcc-1		-0.112598	0.659885		-2.74858	0.000498655		-1.5175	0.0220579		Cluster 5	NO
AGAP003331-RA	enolase-phosphatase e1 ENOPH_ANOGA		-0.684135	0.0990297		-4.69338	0.00083946		-3.15954	0.0213678		Cluster 6	NO
AGAP003344-RA	translation machinery-associated protein 2		0.214103	0.388499		-1.75669	0.000606439		-0.881744	0.0366034		Cluster 5	NO
AGAP003350-RA	phosphoenolpyruvate carboxykinase		-0.913242	0.00586886		-2.72306	0.00083426		-2.72363	0.00171822		Cluster 6	NO
AGAP003442-RA	kda salivary protein		-1.82785	0.0306374		2.66639	0.000498655		1.97649	0.00214899		Cluster 3	NO
AGAP003492-RB	sugar transporter		0.671185	0.0120894		2.01656	0.000923994		0.715601	0.0544332		Cluster 3	NO
AGAP003515-RA	nitrilase member 2 NIT8537		-2.44752	0.0517743		-4.26112	0.0066615		-4.86857	5.29431e-05		Cluster 7	NO
AGAP003521-RA	alpha-2-macroglobulin receptor-associated protein		-0.794975	0.0208371		-1.89577	0.000921307		-1.27537	0.0023067		Cluster 5	NO
AGAP003527-RA	uga suppressor trna-associated antigenic		-1.02388	0.0568658		-3.43581	0.000752252		-2.11071	0.0117865		Cluster 6	NO
AGAP003535-RA	No description		-0.952742	0.00946891		-1.86369	0.00083946		-2.05975	0.00101575		Cluster 6	NO
AGAP003603-RA	No description		0.685952	0.0642088		2.71896	0.000874584		0.997374	0.0609717		Cluster 3	NO
AGAP003654-RA	pdf receptor GPRCAL3		1.62682	0.00511662		2.75555	0.000851313		1.82571	0.00880884		Cluster 2	NO
AGAP003675-RA	Corazonin CRZ		0.974669	0.0179581		2.29232	0.000841832		1.85769	0.0214604		Cluster 2	NO
AGAP003714-RA	oxidase peroxidase HPX3		0.878269	0.00831497		2.31388	0.000679826		1.12848	0.0404844		Cluster 3	YES
AGAP003735-RA	No description		0.501208	0.034286		2.54531	0.000679826		0.958369	0.0107449		Cluster 3	NO
AGAP003740-RA	female sterile young arrest		-0.55305	0.0311038		-2.37711	0.000789627		-1.995	0.0213447		Cluster 5	NO
AGAP003818-RA	ecotropic viral integration site		0.982605	0.0645977		2.11898	0.00083946		0.897192	0.00509274		Cluster 3	NO
AGAP003842-RA	proline- glutamic acid- and leucine-rich protein 1		0.194255	0.216488		-1.72393	0.00083946		-0.50298	0.197836		Cluster 5	NO
AGAP003848-RA	acyl-coa thioesterase		-0.580305	0.0272766		-2.09423	0.000791261		-0.192884	0.137914		Cluster 5	YES
AGAP003877-RA	No description		0.994605	0.0346452		1.96695	0.000956271		1.68509	0.03552		Cluster 2	NO
AGAP003924-RA	rab6 gtpase activating gapcena (rabgap1 protein)		1.47819	0.0145923		3.18122	0.00081852		2.24995	0.00857876		Cluster 2	NO
AGAP003944-RA	rho-gtpase-activating protein		1.19648	0.0110347		3.45982	0.000791261		1.80059	0.0182152		Cluster 2	NO
AGAP003977-RA	fed tick salivary protein 1		0.3201	0.410382		2.3647	0.000912364		1.54464	0.0178509		Cluster 2	NO
AGAP004033-RA	No description		1.44617	0.011605		3.69548	0.000498655		1.97511	0.0173843		Cluster 2	NO
AGAP004036-RA	chorion peroxidase HPX7		-0.619122	0.063876		-2.91039	0.000498655		-2.61085	0.00829183		Cluster 6	YES
AGAP004038-RA	chorion peroxidase HPX8		-0.728036	0.0646388		-3.3553	0.00064543		-2.44889	0.054477		Cluster 6	YES
AGAP004057-RA	glutamyl-trna amidotransferase subunit a		-0.0508527	0.624242		-1.78953	0.000567619		-0.908744	0.00426784		Cluster 5	NO
AGAP004085-RA	spt3-associated factor 42		-0.0660451	0.641215		-1.61286	0.000498655		-0.83744	0.00778117		Cluster 5	NO
AGAP004101-RA	dna (cytosine-5)-methyltransferase Dnmt2		-0.261528	0.251134		-1.63612	0.000583725		-0.381387	0.120759		Cluster 5	NO
AGAP004117-RA	g protein-coupled receptor kinase 2		0.664444	0.0315914		1.70509	0.000789627		0.824139	0.007148		Cluster 3	NO
AGAP004119-RA	phosphodiesterase 6		0.339698	0.47424		2.36503	0.00074519		0.586004	0.212934		Cluster 3	NO
AGAP004145-RA	rna-binding protein pno1		-0.379637	0.10969		-1.8634	0.000498655		-0.859862	0.0442244		Cluster 5	NO
AGAP004164-RA	glutathione transferase GSTD1		-0.576945	0.0799518		-3.16946	0.000517165		-1.72889	0.0449469		Cluster 5	YES
AGAP004203-RA	vitellogenin c		0.0769912	0.00816833		0.00401824	0.000789627		0.00247018	0.000301274		Cluster 8	NO
AGAP004205-RA	heparan n-sulfatase		-0.185611	0.20018		-2.45882	0.00083946		-1.22173	0.00861629		Cluster 5	NO
AGAP004209-RA	No description		0.576603	0.202834		2.87496	0.000912008		1.17666	0.0526069		Cluster 3	NO
AGAP004223-RA	5-hydroxytryptamine receptor 1 GPR5HT7		0.889409	0.0819639		2.65832	0.000567619		1.47599	0.000843903		Cluster 2	NO
AGAP004275-RA	dna replication licensing factor mcm2		-0.606307	0.0870963		-2.82941	0.000824121		-2.14205	0.0043367		Cluster 5	NO
AGAP004408-RA	dna replication licensing factor mcm5		-0.881217	0.0317728		-2.41942	0.00083946		-2.06168	0.00268712		Cluster 5	NO
AGAP004410-RA	hypothetical conserved protein		1.228	0.0317102		2.49517	0.000699298		1.71114	0.0125111		Cluster 2	NO
AGAP004414-RA	rna-binding protein		-0.150271	0.462864		-2.27648	0.000846883		-0.919556	0.0192716		Cluster 5	NO
AGAP004435-RA	uncharacterized conerved protein		-0.376339	0.0456528		-1.77734	0.000730043		-0.693493	0.0141788		Cluster 5	NO
AGAP004459-RA	No description		-0.364202	0.232152		-3.07416	0.000498655		-1.96622	0.0180198		Cluster 5	NO
AGAP004467-RA	centromere kinetochore protein zw10		-0.329262	0.190521		-2.8201	0.000669495		-1.35856	0.0120359		Cluster 5	NO
AGAP004509-RB	pre-mrna-splicing factor rbm22		-0.600199	0.0328296		-2.038	0.00074519		-1.31387	0.0101809		Cluster 5	NO
AGAP004531-RA	cathepsin b		-3.31212	0.00584277		-6.45163	0.00118305		-7.40738	0.000142341		Cluster 9	NO
AGAP004534-RA	cathepsin b		-3.71937	0.0140466		-6.84157	0.000498655		-6.14629	5.26035e-05		Cluster 9	NO
AGAP004553-RA	No description		0.956186	0.0124651		-1.95058	0.000821457		-1.32084	0.0185045		Cluster 5	NO
AGAP004562-RA	adenylate cyclase		0.0904152	0.679105		2.22831	0.000791261		1.60646	0.00593896		Cluster 2	NO
AGAP004564-RA	guanylate cyclase		0.621198	0.0427708		2.69046	0.0006542		1.5038	0.00194039		Cluster 2	NO
AGAP004592-RC	arginine/serine-rich splicing factor		1.0671	0.0691279		2.50198	0.000692037		1.08997	0.0121392		Cluster 3	NO
AGAP004604-RA	No description		0.998493	0.04329		3.42909	0.000572694		1.44121	0.015402		Cluster 3	NO
AGAP004684-RA	coiled-coil domain-containing protein 86		0.164943	0.273587		-1.6915	0.000498655		-0.448646	0.0610879		Cluster 5	NO
AGAP004685-RA	dna replication helicase dna2		0.0285691	0.895		-2.52105	0.000746		-1.35614	0.0136		Cluster 5	NO
AGAP004700-RA	spirit		-3.31325	0.017		-3.83086	0.000595		-3.6241	0.003		Cluster 7	NO
AGAP004702-RA	No description		0.875779	0.0383857		2.91031	0.000946064		1.55544	0.0209933		Cluster 2	NO
AGAP004704-RA	cpg binding protein		-0.40369	0.0317936		-1.91033	0.000572694		-0.966741	0.00401381		Cluster 5	NO
AGAP004706-RA	mll5 protein		1.99802	0.0124943		2.97415	0.000498655		1.33357	0.00591295		Cluster 2	NO
AGAP004711-RA	atp-dependent rna helicase abstrakt		-0.0788306	0.723235		-2.25325	0.000616851		-1.28472	0.0039759		Cluster 5	NO
AGAP004739-RA	h/aca ribonucleoprotein complex subunit 4		-0.527502	0.0981827		-2.41831	0.00083946		-1.55072	0.0276266		Cluster 5	NO
AGAP004747-RA	uncharacterized protein		-0.202835	0.241723		-2.00099	0.000572694		-0.588908	0.0787712		Cluster 5	NO
AGAP004750-RA	eukaryotic translation initiation factor 4 gamma		-0.418087	0.188202		-1.85529	0.000722842		-1.23261	0.0140391		Cluster 5	NO
AGAP004752-RA	trna (guanine-n -)-methyltransferase		-0.229638	0.273267		-2.44756	0.000622903		-0.94263	0.0101809		Cluster 5	NO
AGAP004754-RA	nedd2-like caspase CASPL2		-0.293688	0.244604		-2.10911	0.000824423		-1.3302	0.000843903		Cluster 5	NO
AGAP004765-RA	dead box atp-dependent rna helicase		-0.356752	0.221198		-2.68433	0.000613285		-1.39951	0.018846		Cluster 5	NO
AGAP004787-RA	fatty acyl- reductase 1		0.939243	0.0218164		2.50908	0.000498655		1.95016	0.00981991		Cluster 2	YES
AGAP004849-RA	No description		-0.558109	0.0592238		-3.44268	0.000576345		-1.66565	0.0278988		Cluster 5	NO
AGAP004865-RA	No description		1.11145	0.0257676		1.94131	0.00084616		1.40774	0.00266405		Cluster 3	NO
AGAP004957-RA	origin recognition complex subunit 1		-0.408906	0.126675		-3.24312	0.000957649		-2.17771	0.0338152		Cluster 5	NO
AGAP004962-RA	cyclin b		-0.143184	0.486205		-5.48222	0.000537965		-2.78261	0.0606202		Cluster 6	NO
AGAP004983-RA	No description		-0.131138	0.526282		-2.2257	0.000905507		-0.815833	0.0358548		Cluster 5	NO
AGAP005014-RA	rna polymerase ii-associated protein 3		-0.457077	0.0315464		-2.22404	0.0006542		-0.996149	0.0307067		Cluster 5	NO
AGAP005024-RA	histone h3		0.336095	0.161051		-3.15396	0.000573815		-1.01941	0.362506		Cluster 5	NO
AGAP005031-RA	sumo ligase		-0.165136	0.436445		-2.82634	0.00059472		-1.78526	0.0385552		Cluster 5	NO
AGAP005065-RA	No description		-1.53293	0.184423		-6.47125	0.00083946		-4.57431	0.00207046		Cluster 7	NO
AGAP005076-RA	bridging integrator		0.847997	0.0256		2.57894	0.000581		1.55582	0.0197		Cluster 2	NO
AGAP005106-RA	No description		0.132063	0.602643		-2.55388	0.000519135		-1.14014	0.084049		Cluster 5	NO
AGAP005176-RA	cdc6		-0.697424	0.080806		-2.81881	0.000498655		-1.94505	0.0238112		Cluster 5	NO
AGAP005245-RC	lola		0.847997	0.034		2.24793	0.00054		1.00072	0.01		Cluster 3	NO
AGAP005260-RA	protein zeu1		-0.998913	0.0769362		-4.22146	0.000696512		-2.54902	0.031482		Cluster 6	NO
AGAP005264-RA	histone h1		-0.972711	0.0101568		-3.36694	0.0006542		-3.17109	0.0148172		Cluster 6	NO
AGAP005266-RA	histone h1		-0.909426	0.00812128		-3.21865	0.000789627		-3.19345	0.0145748		Cluster 6	NO
AGAP005285-RA	No description		0.77573	0.0198697		2.33336	0.000596209		1.3929	0.00509274		Cluster 2	NO
AGAP005290-RA	zinc finger fyve domain-containing protein 26 homolog		-1.15987	0.0225494		-2.65214	0.000641747		-1.69359	0.0031581		Cluster 5	NO
AGAP005310-RA	serine-type		-3.05175	0.0970673		-6.63151	0.000538496		-6.48053	0.00070119		Cluster 9	NO
AGAP005321-RA	dna replication factor cdt1		-0.81299	0.142747		-2.76682	0.000924649		-2.47188	0.0260604		Cluster 6	NO
AGAP005327-RA	ribonuclease uk114		-1.22569	0.0237268		-2.09417	0.0170889		-2.63746	0.00070119		Cluster 6	NO
AGAP005382-RA	transcription initiation factor iie subunit beta		-0.720298	0.0628041		-1.92205	0.000692037		-0.794737	0.0762738		Cluster 5	NO
AGAP005400-RA	four and a half lim domains		0.933573	0.018		1.90304	0.0006		1.4489	0.0089		Cluster 3	NO
AGAP005411-RA	breast cancer anti-estrogen resistance		0.879706	0.0413		2.76765	0.00093		1.4489	0.0027		Cluster 2	NO
AGAP005498-RA	phospholipid scramblase 1		-0.356144	0.516		2.44095	0.00073		-0.205392	0.2		Cluster 3	NO
AGAP005507-RA	n-synaptobrevin		1.26903	0.0074		3.01078	0.0005		1.73118	0.034		Cluster 2	NO
AGAP005536-RA	camp-specific -cyclic phosphodiesterase		0.978286	0.0431512		2.83464	0.000671728		1.42478	0.0310329		Cluster 2	NO
AGAP005538-RA	translin		-0.145239	0.380297		-2.70075	0.000730736		-1.18536	0.0345852		Cluster 5	NO
AGAP005603-RA	hypothetical conserved protein		-0.283803	0.267035		-2.20941	0.000939472		-1.16422	0.0395141		Cluster 5	NO
AGAP005604-RA	trf-proximal protein		0.54833	0.000808295		-1.8282	0.000278228		-0.00531406	0.979356		Cluster 5	NO
AGAP005644-RA	neurotactin		0.765467	0.0797128		2.36196	0.000876568		1.79442	0.00278492		Cluster 2	NO
AGAP005712-RA	phenylalanine hydroxylase		-1.15704	0.196		-2.22033	0.00052		-1.08406	0.034		Cluster 5	NO
AGAP005721-RA	chondroitin 4-sulfotransferase		1.23231	0.0159481		3.07792	0.000598824		2.1028	0.00570097		Cluster 2	YES
AGAP005800-RA	dna replication licensing factor mcm7		-0.979222	0.0837076		-4.1056	0.000567619		-2.56037	0.0340407		Cluster 6	NO
AGAP005840-RA	No description		2.42279	0.00118086		4.44378	0.000457294		2.63646	0.00316219		Cluster 2	NO
AGAP005869-RA	No description		1.5194	0.00318731		3.02875	0.000498655		1.64995	0.0388998		Cluster 2	NO
AGAP005878-RB	pou domain drifter cf-1a		1.25185	0.0333017		2.93513	0.000936855		1.22374	0.0102999		Cluster 2	NO
AGAP005939-RA	terminal deoxycytidyl transferase rev1		-1.07389	0.0265198		-2.94666	0.000669495		-1.86363	0.0128328		Cluster 5	NO
AGAP005958-RA	yellow-g-like protein		-4.97838	0.00336535		-5.52693	0.000805665		-6.04357	0.00103162		Cluster 9	NO
AGAP005959-RA	protein yellow		-3.77798	0.00158251		-3.50237	0.000696512		-4.17499	0.000143744		Cluster 7	NO
AGAP006028-RA	gaba receptor		1.31383	0.011		3.59694	0.00082		1.79494	0.032		Cluster 2	YES
AGAP006055-RA	tonsoku-like protein		-0.0889886	0.760872		-2.12669	0.00084616		-1.41138	0.0338853		Cluster 5	NO
AGAP006090-RA	ribosomal biogenesis protein gar2		0.38053	0.0183853		-1.64509	0.000498655		-0.42718	0.0927805		Cluster 5	NO
AGAP006107-RC	triple functional domain trio		1.55904	0.0137412		2.54269	0.00084749		1.96528	0.00968759		Cluster 2	NO
AGAP006187-RA	protein g12		-0.693587	0.59919		-4.79146	0.00114974		-5.56222	8.70369e-05		Cluster 7	NO
AGAP006195-RA	No description		0.523096	0.0997099		1.82637	0.000765863		0.830099	0.00288679		Cluster 3	NO
AGAP006197-RA	No description		-2.43118	0.0222591		-4.69321	0.000817207		-5.0244	0.0157359		Cluster 7	NO
AGAP006226-RA	aldehyde oxidase		0.0287588	0.928392		1.6406	0.000793365		0.857974	0.019046		Cluster 3	YES
AGAP006227-RA	esterase b1		0.124626	0.859536		4.09023	0.000679826		1.22306	0.019961		Cluster 3	YES
AGAP006241-RA	zero population growth		-0.453043	0.227866		-4.22256	0.0006542		-2.71598	0.0384758		Cluster 6	NO
AGAP006253-RA	cysteine-rich venom		0.312202	0.507378		0.571833	0.588355		-2.72217	8.82572e-05		Cluster 5	NO
AGAP006254-RB	o-linked n-acetylglucosamine transferase, ogt		0.678072	0.018		1.83188	0.00063		0.887525	0.0026		Cluster 3	NO
AGAP006271-RA	No description		0.770682	0.0327381		2.89611	0.000868556		1.56104	0.00248621		Cluster 2	NO
AGAP006276-RA	leucine-rich repeats and immunoglobulin-like domains protein 1		0.701593	0.0398958		2.63556	0.000498655		0.954874	0.0528753		Cluster 3	NO
AGAP006342-RA	peptidoglycan recognition protein 3 short class PGRPS3		-2.80812	0.00289312		-1.8033	0.00101539		-3.37764	0.000800116		Cluster 6	NO
AGAP006385-RA	serine protease1 2		-1.54012	0.106089		-2.75767	0.00169315		-3.74952	9.34175e-05		Cluster 6	NO
AGAP006422-RA	glycoside hydrolases		-2.10599	0.0294658		-1.98697	0.00425093		-2.00478	0.000276523		Cluster 6	NO
AGAP006441-RA	gtp cyclohydrolase i		-1.24093	0.0683726		-1.94725	0.00083946		-1.17499	0.0277638		Cluster 5	NO
AGAP006523-RA	salivary gland secretion		-2.31342	0.00824262		-2.30765	0.00194097		-3.17061	0.000281636		Cluster 6	NO
AGAP006551-RA	No description		-1.53099	0.0621306		-1.72509	0.0180812		-3.12809	0.000149881		Cluster 6	NO
AGAP006559-RA	No description		-4.1478	0.0700915		-6.96215	0.00124401		-7.45638	8.70369e-05		Cluster 9	NO
AGAP006561-RA	No description		-3.73041	0.083792		-5.77266	0.000791261		-7.01665	5.26035e-05		Cluster 9	NO
AGAP006565-RA	No description		-3.74454	0.0865929		-5.78082	0.000841832		-7.29284	8.70369e-05		Cluster 9	NO
AGAP006609-RA	mfs transporter		0.389256	0.185596		-2.5558	0.00083946		-1.78917	0.0490728		Cluster 5	NO
AGAP006756-RA	No description		0.45339	0.0408006		1.70594	0.00083946		1.29521	0.00296851		Cluster 2	NO
AGAP006775-RA	glucosyl glucuronosyl transferases		0.805671	0.315683		2.84352	0.00074519		2.18612	0.0120928		Cluster 2	YES
AGAP006803-RA	kinesin heavy chain		-0.564146	0.134309		-2.46116	0.000651871		-1.51746	0.0250877		Cluster 5	NO
AGAP006812-RA	phosphatase and actin regulator		0.802424	0.0200275		1.89122	0.000651871		1.12434	0.00125357		Cluster 3	NO
AGAP006989-RA	subito		-0.360465	0.232115		-3.28182	0.000498655		-1.37235	0.0483826		Cluster 5	NO
AGAP007024-RA	nuclear transport factor 2		0.28359	0.0547187		-1.6579	0.000875987		-0.347691	0.184559		Cluster 5	NO
AGAP007038-RA	zinc finger protein		0.302222	0.438826		2.3038	0.000498655		0.893744	0.00564163		Cluster 3	NO
AGAP007122-RA	tubulin alpha chain		-0.902255	0.0438096		-3.28979	0.000981785		-2.45349	0.0381742		Cluster 6	NO
AGAP007142-RA	chymotrypsin 2		-2.46066	0.0409037		-3.70388	0.000457294		-3.38414	0.0012972		Cluster 7	NO
AGAP007165-RA	serine protease1 2		-0.420209	0.604829		-3.39186	0.00083946		-4.29748	0.000349876		Cluster 6	NO
AGAP007181-RA	supervillin		0.739848	0.059		1.70044	0.00054		1.08406	0.0024		Cluster 3	NO
AGAP007243-RA	26s protease regulatory subunit		-0.924229	0.0403456		-1.74045	0.000535666		-1.06372	0.030001		Cluster 5	NO
AGAP007248-RA	neuronal calcium sensor 2		0.584963	0.062		2.82782	0.0005		1.41684	0.003		Cluster 3	NO
AGAP007254-RA	rsl1d1 protein		-0.120832	0.493878		-2.16871	0.000765801		-0.601392	0.235121		Cluster 5	NO
AGAP007264-RA	elongase		0.216548	0.41502		1.82934	0.000498655		1.61752	0.00268353		Cluster 2	NO
AGAP007280-RA	serine protease nudel		-4.29543	0.0052059		-5.87564	0.00051489		-5.75098	5.86924e-05		Cluster 9	NO
AGAP007293-RA	inhibitor of apoptosis protein 1 IAP7		1.12574	0.159199		3.26911	0.00684784		3.16123	0.000781143		Cluster 2	NO
AGAP007303-RA	hemolymph protein		1.11389	0.0170523		2.0259	0.000498655		2.2052	0.00484696		Cluster 2	NO
AGAP007308-RA	No description		0.805721	0.027281		2.71717	0.000879163		1.44187	0.0106691		Cluster 2	NO
AGAP007312-RA	No description		0.109718	0.542976		1.66348	0.00083946		0.62269	0.0512299		Cluster 3	NO
AGAP007343-RA	lysozyme LYSC2		-2.81791	0.0488704		-3.91369	0.00083946		-4.52289	0.00434265		Cluster 7	NO
AGAP007364-RA	exuperantia 1		-0.867846	0.0438096		-4.12899	0.00083946		-2.67564	0.0471669		Cluster 6	NO
AGAP007395-RA	exosome complex exonuclease rrp44		-0.82743	0.0765481		-1.99958	0.000956271		-0.942783	0.0236532		Cluster 5	NO
AGAP007505-RA	vitellogenic carboxypeptidase		-0.838904	0.0102912		-3.00685	0.00083946		-2.0103	0.0113372		Cluster 5	NO
AGAP007572-RA	short-chain dehydrogenase		0.828259	0.0243559		2.17622	0.0007916		0.799393	0.0153707		Cluster 3	YES
AGAP007573-RA	No description		-0.344467	0.309083		-1.66261	0.00083946		-1.48785	0.0180058		Cluster 5	NO
AGAP007648-RA	protein prickle		0.469494	0.0502121		2.0181	0.00083946		1.3777	0.0165549		Cluster 2	NO
AGAP007708-RA	No description		0.841475	0.011605		2.52482	0.000669495		1.15808	0.0141263		Cluster 3	NO
AGAP007710-RA	transient receptor potential mucolipin		-1.42001	0.0264829		-2.21699	0.000839121		-1.03309	0.0120359		Cluster 5	NO
AGAP007724-RB	glycogenin		0.102774	0.880188		2.43018	0.00083946		0.861416	0.0142894		Cluster 3	NO
AGAP007741-RA	ribonuclease H1 large subunit		-0.502087	0.128192		-2.62451	0.000722842		-1.57633	0.00738547		Cluster 5	NO
AGAP007767-RA	No description		0.077045	0.76008		-3.58762	0.000913108		-2.19161	0.0677397		Cluster 6	NO
AGAP007793-RA	anterior fat body protein		1.76417	0.00366123		2.16613	0.000846883		2.13858	0.0169422		Cluster 2	NO
AGAP007832-RA	protein kinase c alpha binding protein		1.06883	0.00233634		1.91057	0.0006542		1.91054	0.0148326		Cluster 2	NO
AGAP007890-RA	coiled-coil domain-containing protein 13		0.0259788	0.881264		-1.72055	0.000722842		-0.700908	0.019961		Cluster 5	NO
AGAP007932-RA	beat protein		0.857333	0.080093		3.06703	0.000692037		1.5122	0.0172525		Cluster 3	NO
AGAP007948-RA	wd repeat-containing protein 75-like		-0.182269	0.238881		-1.97489	0.000679826		-1.071	0.0565388		Cluster 5	NO
AGAP007952-RA	ubiquitin-conjugating enzyme e2-24 kda		0.0168751	0.942899		-2.87303	0.000899265		-1.11342	0.0601468		Cluster 5	NO
AGAP007967-RA	selenophosphate synthetase		-0.243493	0.292636		-1.77442	0.00083946		-1.07647	0.0469345		Cluster 5	NO
AGAP007974-RA	protein drumstick-like DRM		0.682631	0.0443374		1.6954	0.000744129		0.736519	0.0281786		Cluster 3	NO
AGAP008046-RA	membrane traffic protein		0.41705	0.00812128		1.91655	0.000693407		0.742848	0.00434265		Cluster 3	NO
AGAP008141-RA	argininosuccinate lyase		-3.72908	0.00056338		-4.1367	0.00196121		-3.92752	0.0149958		Cluster 7	NO
AGAP008163-RA	nhp2-like protein 1-like		0.246653	0.153171		-2.14436	0.000621324		-1.06637	0.0663972		Cluster 5	NO
AGAP008279-RA	d7 protein		-0.670189	0.167179		-1.12945	0.0109058		-2.27761	9.34175e-05		Cluster 5	NO
AGAP008288-RA	timeless protein TIM		1.14488	0.010664		2.0128	0.000730043		1.79563	0.00248621		Cluster 2	NO
AGAP008295-RA	trypsin TRY2		-2.83646	0.0166152		-4.77832	0.000817207		-5.1478	9.34175e-05		Cluster 7	NO
AGAP008307-RA	salivary protein hyp1		1.96621	0.00464121		2.48295	0.0105281		2.01726	9.34175e-05		Cluster 2	NO
AGAP008373-RA	zinc carboxypeptidase		-5.15708	0.000815168		-5.33537	0.000576345		-5.50825	5.26035e-05		Cluster 9	NO
AGAP008410-RA	No description		-0.568085	0.0594674		-3.42307	0.00074519		-1.86624	0.0659263		Cluster 5	NO
AGAP008466-RA	cuticle protein		-1.79376	0.00807494		-1.93871	0.0065125		-3.10194	9.34175e-05		Cluster 6	YES
AGAP008533-RA	cyclin-dependent kinase 5 activator		1.06658	0.0122471		2.90166	0.000538496		1.74364	0.00968759		Cluster 2	NO
AGAP008575-RA	ubiquitin-conjugating enzyme		1.57002	0.0103042		3.29582	0.000572694		2.34863	0.00532948		Cluster 2	NO
AGAP008610-RA	No description		0.403696	0.101139		1.70937	0.000683007		0.41953	0.0714044		Cluster 3	NO
AGAP008638-RA	No description		-0.662812	0.0777161		-3.6988	0.000851127		-2.37284	0.0538598		Cluster 6	NO
AGAP008696-RA	vitelline membrane protein		-2.55215	0.0145923		-3.33488	0.0012086		-3.95455	0.000295029		Cluster 7	NO
AGAP008726-RA	eyes absent		0.76559	0.0602448		1.60473	0.000572694		1.16724	0.00530207		Cluster 3	NO
AGAP008751-RA	tripartite motif protein trim9		0.781833	0.0884086		2.69924	0.000598824		1.72009	0.00725736		Cluster 2	NO
AGAP008820-RA	No description		1.31394	0.0103679		3.33174	0.000692037		1.86998	0.01753		Cluster 2	NO
AGAP008878-RA	serine protease		-1.20826	0.0996327		-3.79643	0.000956271		-2.52061	0.0367729		Cluster 6	NO
AGAP008879-RA	No description		-0.331703	0.297		-2.9355	0.00057		-2.00899	0.029		Cluster 5	NO
AGAP008879-RB	No description		-0.321928	0.29742		-2.91839	0.00057193		-2.0072	0.0299835		Cluster 5	NO
AGAP008948-RA	serine threonine-protein kinase 4		-2.81095	0.0238003		-4.18035	0.000692331		-4.39527	0.000144312		Cluster 7	NO
AGAP008968-RA	probable pancreatic secretory proteinase inhibitor		-1.68493	0.109471		-3.18351	0.000789627		-3.65369	9.34175e-05		Cluster 6	NO
AGAP009047-RA	replication factor c subunit 3		-0.246716	0.209051		-2.53341	0.000956271		-1.40045	0.0516297		Cluster 5	NO
AGAP009049-RA	brain chitinase and chia		-2.55101	0.00350789		-3.36385	0.000622903		-1.92393	0.0095285		Cluster 6	NO
AGAP009090-RA	aromatic amino acid decarboxylase		0.0136794	0.000815168		0.0158389	0.0006542		0.0100012	0.000186201		Cluster 8	NO
AGAP009142-RA	repressor splicing factor 1		0.906099	0.0645786		2.73286	0.000498655		1.40521	0.0254182		Cluster 2	NO
AGAP009161-RA	deoxyribose-phosphate aldolase		-0.311814	0.0465032		-1.87785	0.000507685		-1.04681	0.019958		Cluster 5	NO
AGAP009330-RA	troponin c		0.833664	0.0147571		1.63801	0.000839121		1.64605	0.0409477		Cluster 2	NO
AGAP009333-RA	mitochondrial carrier protein		0.761893	0.0525375		2.69312	0.000572694		1.37433	0.000926119		Cluster 2	NO
AGAP009414-RA	1-acyl-sn-glycerol-3-phosphate acyltransferase		0.379358	0.0285436		1.9951	0.000908419		1.16858	0.0308704		Cluster 2	NO
AGAP009424-RA	isoform e		0.790823	0.0114297		1.76942	0.000499379		0.972242	0.0019869		Cluster 3	NO
AGAP009448-RA	No description		-0.861033	0.0678692		-4.73471	0.000498655		-3.09599	0.0282117		Cluster 6	NO
AGAP009470-RA	abc transporter		-0.889013	0.00831497		-0.579074	0.00125667		-1.62809	9.34175e-05		Cluster 5	YES
AGAP009504-RA	rRNA-processing protein fcf1		-0.1355	0.442639		-1.63661	0.00095895		-0.3506	0.332956		Cluster 5	NO
AGAP009507-RA	ubiquitin thioesterase otub1		-0.648145	0.0765481		-2.07913	0.000598824		-1.16919	0.03567		Cluster 5	NO
AGAP009512-RA	No description		-1.07334	0.0822796		-2.98334	0.000722842		-2.13079	0.0395141		Cluster 5	NO
AGAP009521-RA	ankyrin erythrocytic		0.78218	0.0187773		2.14059	0.000651871		0.535816	0.0713031		Cluster 3	NO
AGAP009557-RA	muscle-specific protein isoform h		1.16579	0.0430007		2.88204	0.000472263		1.59027	0.00551289		Cluster 2	NO
AGAP009570-RA	rna-binding protein s1		-0.345562	0.187118		-2.0095	0.000572694		-1.084	0.0167416		Cluster 5	NO
AGAP009595-RA	sodium potassium-dependent atpase beta-2 subunit		0.859519	0.0280374		2.02086	0.000851313		1.0399	0.0297127		Cluster 3	NO
AGAP009644-RA	dna-directed rna polymerase i 16 kda polypeptide		0.197277	0.0797057		-1.59337	0.000567619		-0.246113	0.487561		Cluster 5	NO
AGAP009682-RA	No description		-0.281954	0.288834		-4.37657	0.000572694		-2.2339	0.0688925		Cluster 6	NO
AGAP009750-RA	uncharacterized protein kiaa562		0.737221	0.0321262		2.10627	0.00083946		1.65091	0.0130239		Cluster 2	NO
AGAP009791-RA	endothelin-converting enzyme 1		-1.02274	0.0201048		3.06031	0.000712692		2.18038	0.00567551		Cluster 3	NO
AGAP009800-RA	rpa-interacting protein alpha		-0.533965	0.0526596		-2.91849	0.000651871		-1.88268	0.00442538		Cluster 5	NO
AGAP009824-RA	NADH ubiquinone dehydrogenase		0.937229	0.0343527		1.6904	0.000498655		1.11176	0.00270391		Cluster 3	YES
AGAP009905-RA	phd finger-like domain-containing protein 5a		-0.254262	0.170241		-1.85498	0.000622903		-1.0254	0.0104703		Cluster 5	NO
AGAP009937-RA	ankyrin unc44		0.890936	0.0639601		2.78208	0.00059472		1.62275	0.0028789		Cluster 2	NO
AGAP009968-RA	ribosome production factor 1		0.271771	0.00705383		-1.63082	0.000567619		-0.315631	0.347496		Cluster 5	NO
AGAP009983-RA	bhlh factor math6 (atoh8 protein) (bhlh transcription factor)		1.05114	0.0299236		3.13155	0.0006542		1.79306	0.00795075		Cluster 2	NO
AGAP010021-RA	neurogenic locus notch protein		0.89914	0.0786173		3.53036	0.000692037		1.26371	0.0106246		Cluster 3	NO
AGAP010056-RA	beta-hexosaminidase b		-3.22011	0.015728		-3.21801	0.000606439		-3.23743	0.0039759		Cluster 7	NO
AGAP010068-RA	No description		0.774996	0.12411		2.67082	0.000498655		1.73133	0.0201417		Cluster 2	NO
AGAP010096-RA	No description		1.33592	0.0400727		3.58106	0.000572694		1.94235	0.0104703		Cluster 2	NO
AGAP010152-RA	gem-associated protein 5		-0.332542	0.0377634		-2.48245	0.000498655		-1.69949	0.00769303		Cluster 5	NO
AGAP010159-RA	deoxyuridine 5 -triphosphate nucleotidohydrolase		-0.398825	0.412592		-4.9668	0.000498655		-3.02125	0.0244259		Cluster 6	NO
AGAP010176-RA	upf549 protein c2orf43-like protein		-0.0244827	0.884128		-1.69582	0.000498655		-0.238071	0.204562		Cluster 5	NO
AGAP010179-RA	protein smg-8 homolog		0.123321	0.397305		-1.8986	0.000572694		-0.91626	0.0269606		Cluster 5	NO
AGAP010197-RA	No description		-0.450708	0.243735		-3.23162	0.000498655		-1.99741	0.0599815		Cluster 5	NO
AGAP010198-RA	ribonucleoside-diphosphate reductase large subunit		-0.705174	0.0669442		-2.33892	0.00083946		-1.9911	0.0154979		Cluster 5	NO
AGAP010211-RA	No description		-0.215545	0.1653		-1.71936	0.000679826		-0.741251	0.036594		Cluster 5	NO
AGAP010220-RA	proliferating cell nuclear antigen		-0.562895	0.0897606		-3.93194	0.000614341		-2.90545	0.0167011		Cluster 6	NO
AGAP010234-RA	microsomal triglyceride transfer protein large subunit		-0.870027	0.00280209		-2.22629	0.000567619		-1.43421	0.00253274		Cluster 5	NO
AGAP010260-RA	No description		0.695894	0.0284424		2.72159	0.000912364		1.61639	0.0059353		Cluster 2	NO
AGAP010282-RA	dna mismatch repair protein spellchecker 1		-0.522692	0.0482466		-3.59855	0.000498655		-1.91421	0.0247686		Cluster 5	NO
AGAP010304-RA	vacuole membrane protein		-0.280404	0.22339		-1.61291	0.000919727		-0.409403	0.113559		Cluster 5	NO
AGAP010305-RA	u3 small nucleolar rna (u3 snorna) associated protein		0.0995742	0.23561		-2.16452	0.000692037		-0.21404	0.356048		Cluster 5	NO
AGAP010312-RA	protein spitz-like		-0.407611	0.0707873		-1.66044	0.000876568		-1.53751	0.00866867		Cluster 5	NO
AGAP010321-RA	dna-directed rna polymerase ii subunit		-0.120331	0.452442		-2.93779	0.000541677		-1.36783	0.0230955		Cluster 5	NO
AGAP010382-RA	Serrate RNA effector molecule homolog		-0.293577	0.218947		-1.72785	0.000622903		-1.31224	0.0180341		Cluster 5	NO
AGAP010389-RA	sulfate transporter		-0.171136	0.464065		-2.47358	0.000692037		-1.14855	0.0401526		Cluster 5	NO
AGAP010414-RA	cytochrome p450 CYP4C28		0.414363	0.13065		1.63413	0.000912008		1.87322	0.00237875		Cluster 2	YES
AGAP010453-RA	wd repeat protein 74		-0.0777085	0.340622		-2.1124	0.000730043		-0.789699	0.109961		Cluster 5	NO
AGAP010461-RA	No description		0.0283025	0.937321		-2.0536	0.000703874		-1.28386	0.000161069		Cluster 5	NO
AGAP010510-RA	tubulin beta-3 chain		-2.19093	0.00734073		-3.1402	0.000722842		-0.980692	0.185852		Cluster 6	NO
AGAP010538-RA	m-phase phosphoprotein 6		-0.127781	0.61984		-2.40103	0.000789627		-0.894512	0.00917806		Cluster 5	NO
AGAP010559-RA	tfiih basal transcription factor complex p44 subunit		0.00141507	0.995601		-1.98073	0.000885799		-0.71442	0.0936622		Cluster 5	NO
AGAP010574-RA	testis-expressed sequence 10 protein homolog		0.329121	0.102715		-2.06584	0.000498655		-1.13634	0.0247307		Cluster 5	NO
AGAP010588-RA	t-complex protein 1 subunit theta		-0.627464	0.0173367		-2.04823	0.000889804		-0.920201	0.0935175		Cluster 5	NO
AGAP010631-RA	No description		1.14949	0.101474		2.62511	0.00326694		2.82597	0.000161069		Cluster 2	NO
AGAP010698-RA	wd repeat-containing protein 43-like		-0.0962352	0.585185		-2.17912	0.000498655		-1.04821	0.0182711		Cluster 5	NO
AGAP010722-RA	ring finger protein 17		0.0256661	0.870504		-1.84801	0.000498655		-1.14114	0.0567802		Cluster 5	NO
AGAP010752-RA	transmembrane protein 60		-0.107136	0.560742		-2.18204	0.000789627		-0.78756	0.00886276		Cluster 5	NO
AGAP010780-RA	No description		0.86019	0.101698		3.48329	0.000876568		1.57799	0.023557		Cluster 3	NO
AGAP010788-RA	fatty acyl- reductase 1		0.585385	0.0442458		2.27875	0.00083946		1.23057	0.0164851		Cluster 2	YES
AGAP010789-RA	No description		-0.301553	0.1395		-3.53837	0.000572694		-2.67916	0.0344445		Cluster 6	NO
AGAP010840-RA	No description		0.877473	0.063625		2.48527	0.000671217		1.1085	0.0121252		Cluster 3	NO
AGAP010941-RA	zinc finger protein 511-like		-0.0222383	0.894482		-1.92473	0.000679826		-1.03227	0.0579375		Cluster 5	NO
AGAP010961-RA	cytochrome P450 CYP6AK1		0.876674	0.120121		1.37471	0.00243067		1.66717	0.000451838		Cluster 2	YES
AGAP010962-RA	No description		1.03215	0.0142398		1.9369	0.000498655		1.36077	0.0291386		Cluster 3	NO
AGAP011054-RA	Thioredoxin peroxidaseTPX2		-0.637842	0.0456		-2.00612	0.00057		-1.23266	0.058		Cluster 5	YES
AGAP011083-RA	No description		0.399052	0.182506		2.49012	0.000606439		0.888071	0.00699901		Cluster 3	NO
AGAP011187-RA	toll TOLL1		0.680716	0.0870963		2.04853	0.000851563		1.34373	0.00141571		Cluster 2	NO
AGAP011220-RA	borealin- isoform b		-0.703327	0.0876058		-4.40732	0.000924649		-3.03106	0.0232288		Cluster 6	NO
AGAP011231-RA	putative fibronectin		0.296411	0.0272766		5.0323	0.000498655		0.236771	0.0336638		Cluster 4	NO
AGAP011297-RA	serine threonine-protein kinase		1.12812	0.0218632		2.43323	0.000498655		1.59236	0.00373319		Cluster 2	NO
AGAP011361-RA	checkpoint protein hus1		0.171722	0.315046		-2.95622	0.000498655		-0.860526	0.0408212		Cluster 5	NO
AGAP011377-RA	No description		-3.14208	0.0521862		-4.7792	0.00139956		-5.70166	0.000295029		Cluster 9	NO
AGAP011396-RA	No description		0.286831	0.0660772		1.69825	0.000789627		0.602113	0.0150521		Cluster 3	NO
AGAP011435-RA	zinc carboxypeptidase a 1		0.0257146	0.964546		1.95227	0.000648251		1.15704	0.00566691		Cluster 3	NO
AGAP011498-RA	potassium chloride symporter		0.541248	0.064675		2.59985	0.00083946		1.61355	0.0110148		Cluster 2	NO
AGAP011618-RA	dopamine beta hydroxylase		1.04798	0.0112881		2.9489	0.000498655		1.62325	0.0353448		Cluster 2	YES
AGAP011661-RA	lysine-specific histone demethylase		-0.26126	0.31082		-1.9825	0.000722842		-1.43111	0.0220404		Cluster 5	NO
AGAP011696-RA	deoxyribonuclease i		2.49144	0.00475841		3.20229	0.000556399		2.76284	0.000321341		Cluster 2	NO
AGAP011699-RA	No description		0.675678	0.0272273		2.22933	0.00055008		1.41619	0.00364075		Cluster 2	NO
AGAP011750-RA	alpha-n-acetyl glucosaminidase		-0.773187	0.0104901		-2.4383	0.000598824		-0.715413	0.0794733		Cluster 5	NO
AGAP011787-RA	serine protease CLIPA5		-1.54386	0.127164		-2.58944	0.00355318		-2.55076	0.000746851		Cluster 6	NO
AGAP011808-RA	ornithine decarboxylase		-2.57724	0.0272084		-3.7317	0.00362978		-5.16454	5.86924e-05		Cluster 7	NO
AGAP011858-RA	zinc finger hit domain-containing protein 3		-0.0550353	0.758919		-2.33729	0.000567619		-0.530601	0.185891		Cluster 5	NO
AGAP011891-RA	No description		0.911468	0.0197858		2.46757	0.00074519		1.42832	0.0011504		Cluster 2	NO
AGAP011897-RA	No description		-0.24607	0.331224		-4.23092	0.000567619		-2.66575	0.0333047		Cluster 6	NO
AGAP011957-RA	No description		1.01921	0.0642088		3.14659	0.0006542		1.49227	0.0287893		Cluster 3	NO
AGAP012081-RA	atp synthase beta subunit		0.953734	0.0501812		2.68237	0.000538496		0.775669	0.141698		Cluster 3	NO
AGAP012124-RA	No description		-0.604796	0.0376507		-2.00805	0.000498655		-1.15476	0.0237643		Cluster 5	NO
AGAP012154-RA	oligopeptide transporter		-0.681355	0.0636876		-2.6102	0.000576345		-1.90644	0.0187045		Cluster 5	NO
AGAP012170-RA	chromosome transmission fidelity protein 8		-0.084606	0.775175		-2.71785	0.000740632		-1.4549	0.0164851		Cluster 5	NO
AGAP012202-RA	histone h2b H2B_ANOGA		-1.57959	0.0098617		-5.07719	0.0006542		-3.78203	0.0163024		Cluster 7	NO
AGAP012209-RA	ecdysone receptor		1.02646	0.070197		2.46089	0.0006542		1.09433	0.00479489		Cluster 3	NO
AGAP012247-RA	phosphoserine phosphatase		-1.15905	0.0182484		-2.58665	0.000538496		-1.75542	0.00525923		Cluster 5	NO
AGAP012292-RA	cytochrome p450 CYP9J4		0.62293	0.017		2.50589	0.00092		2.11769	0.0054		Cluster 2	YES
AGAP012321-RA	No description OBP26		0.0856318	0.699473		2.30075	0.000535666		1.40206	0.00457164		Cluster 2	NO
AGAP012350-RA	microtubule-associated protein		-0.90505	0.0191587		-1.68283	0.000679826		-1.3239	0.00581595		Cluster 5	NO
AGAP012373-RA	mitotic checkpoint protein and poly + rna export protein		-0.235497	0.133246		-1.69804	0.000622903		-0.631578	0.0991818		Cluster 5	NO
AGAP012376-RA	peptidyl-prolyl cis-trans isomerase-like 1		-0.0481461	0.757676		-1.75797	0.000538496		-1.0042	0.0192716		Cluster 5	NO
AGAP012393-RA	gonadal protein gdl		0.0700287	0.729858		-1.88946	0.000987476		-0.669581	0.0701096		Cluster 5	NO
AGAP012397-RA	polymerase ii (dna directed) polypeptide h		-0.14032	0.585794		-2.53682	0.000621312		-1.44866	0.00149299		Cluster 5	NO
AGAP012421-RA	No description		0.907275	0.0115769		1.73563	0.000498655		1.19567	0.0027218		Cluster 3	NO
AGAP012429-RA	glutamate n-methyl d-aspartate epsilon (nmda epsilon) NMDAR2		0.996962	0.00815415		2.79983	0.000498655		2.10757	0.00716531		Cluster 2	NO
AGAP012481-RA	histone-lysine n-methyltransferase		-0.413465	0.160008		-2.07322	0.000938802		-1.59784	0.00509274		Cluster 5	NO
AGAP012518-RA	No description		0.73379	0.0633389		3.29076	0.0006542		1.50626	0.0101182		Cluster 3	NO
AGAP012540-RA	No description		1.39922	0.0145084		3.29572	0.000722842		2.09069	0.0140202		Cluster 2	NO
AGAP012577-RA	cathepsin l		-0.598988	0.0180837		-2.89245	0.000836137		-1.30808	0.0913484		Cluster 5	NO
AGAP012609-RA	glucose dehydrogenase		1.08726	0.0266842		2.36024	0.000606726		1.20311	0.0318648		Cluster 3	NO
AGAP012654-RA	No description		1.69883	0.00199041		1.23645	0.00943531		1.84468	0.000815432		Cluster 2	NO
AGAP012683-RA	No description		0.348428	0.102833		2.19685	0.000572694		0.833329	0.0117746		Cluster 3	NO
AGAP012822-RA	No description		0.0201149	0.897342		-1.6881	0.00081852		-0.184569	0.2746		Cluster 5	NO
AGAP012875-RA	No description		-2.55064	0.0140466		-3.05251	0.000722842		-3.74455	8.82572e-05		Cluster 7	NO
AGAP012974-RA	No description		-4.13592	0.00741243		-4.50169	0.000525429		-5.24604	5.26035e-05		Cluster 9	NO
AGAP013097-RA	mucin related isoform b		0.846378	0.0102932		2.52388	0.000498655		1.49558	0.0157687		Cluster 2	NO
AGAP013099-RA	No description		1.19327	0.0290202		2.05985	0.000679826		1.18992	0.0212374		Cluster 3	NO
AGAP013106-RA	niemann-pick type c		-0.411701	0.0498826		1.97363	0.00083946		0.271471	0.480985		Cluster 3	NO
AGAP013109-RA	vitellogenin c		-3.81071	0.00419165		-5.21678	0.000685486		-5.73862	0.000276523		Cluster 9	NO
AGAP013145-RB	couch isoform e		0.713032	0.0545531		3.18582	0.000567619		1.47585	0.0221764		Cluster 3	NO
AGAP013177-RA	No description		0.361125	0.289085		3.09249	0.000924649		1.11953	0.0502109		Cluster 3	NO
AGAP013189-RA	fatty acid-binding protein		-0.0213617	0.815985		-1.75868	0.000498655		-1.09216	0.0617482		Cluster 5	NO
AGAP013219-RA	elongase		0.734541	0.00493324		2.28702	0.000704509		1.40349	0.0192716		Cluster 2	NO
AGAP013385-RA	No description		0.224523	0.242443		-1.93433	0.0006542		-0.641636	0.139498		Cluster 5	NO
AGAP013413-RA	No description		-3.15004	0.00406686		-2.99267	0.00164913		-3.91748	9.34175e-05		Cluster 7	NO
AGAP013466-RA	amp dependent coa ligase		-1.46803	0.021167		-2.57371	0.00156699		-2.24217	0.000523252		Cluster 6	NO
AGAP013503-RA	vitellogenin c		-1.85232	0.0442458		-5.13354	0.00134863		-6.04413	5.26035e-05		Cluster 7	NO
